# Supplementary material for: Rapid functional impairment of natural killer cells following tumor entry limits anti-tumor immunity
Source: Nat Commun. 2024 Jan 24;15:683. doi: 10.1038/s41467-024-44789-z (PMC10808449; doi:10.1038/s41467-024-44789-z)
Supplement: Supplementary file 5 — Supplementary Data 1 [file 41467_2024_44789_MOESM5_ESM.xlsx]

## Sheet: S_table_commonDEG
Common DEGs: Itgam+ vs Itga1+ tumour NK cells
GeneSymbol(mm10)	log2-FoldChange	P-adj
Ccl5	-7.01843	1.84e-234
Itgam	-6.25516	2.11e-16
S1pr1	-5.00167	2.27e-13
Cxcr4	-3.99394	1.19e-173
Klf2	-3.34233	5.25e-79
Adrb2	-3.23898	6.36e-08
Cd7	-3.16375	8.14e-30
Klf3	-2.68345	0.000937767
Rasgrp2	-2.68112	0.00205571
Pim1	-2.57483	3.33e-115
Ptger4	-2.48109	0.00105594
Cebpb	-2.08332	1.48e-73
Rasa3	-2.06032	1.61e-13
Stk10	-2.0433	1.14e-05
Zfp36l2	-2.02663	6.78e-164
Itgb2	-1.97623	6.37e-57
Tob1	-1.91397	9.67e-05
Zfp36	-1.80687	1.92e-14
Arl4c	-1.68091	2.58e-16
Crem	-1.635	8.23e-114
Zfp36l1	-1.62434	1.83e-33
Ier2	-1.60377	5e-102
Cd2	-1.51558	4.25e-50
Ripor2	-1.50133	0.00655515
Eomes	-1.49546	2.12e-49
Samhd1	-1.48466	1.12e-18
Ptprc	-1.44149	5.44e-200
Dusp1	-1.40599	1.7e-20
Gpr65	-1.39572	4.54e-11
Irf1	-1.38699	8.4e-23
Cd247	-1.38534	1.27e-06
Tpm4	-1.3298	6.65e-110
Klrc2	-1.2561	3.19e-11
Pde4b	-1.21634	9.35e-12
Ccdc88c	-1.16955	0.00573351
Nr4a2	-1.16682	1.51e-27
Trdc	-1.12015	0.00046434
Ahnak	-1.10064	1.76e-70
Ifng	-1.07172	0.00440632
Pdcd4	-1.05764	2.44e-42
Cd53	-1.01332	8.08e-95
Tnfrsf1b	-0.972964	5.95e-13
Cnot6l	-0.969309	1.66e-11
Orai1	-0.966882	9.77e-24
Gadd45b	-0.942964	0.00148222
Spry2	-0.930965	1.83e-17
1700025G04Rik	-0.923469	4.12e-16
Gimap7	-0.878068	0.000516114
Psap	-0.850012	6.27e-06
Il2rb	-0.822654	1.64e-108
Btg2	-0.735118	1.95e-44
Diaph1	-0.722869	3.61e-26
Selplg	-0.71775	9.18e-75
Klri2	-0.655938	0.000303624
Samsn1	-0.576481	6.77e-11
Cast	-0.57476	0.00723813
Jun	-0.573801	0.000803739
Plek	-0.566412	3.06e-07
Metrnl	-0.536851	0.0014557
Itgal	-0.534665	4.18e-17
Gpr171	-0.520416	7.1e-13
Rap1b	-0.507997	1.7e-30
Dstn	-0.507069	0.00294099
Add3	-0.493291	0.00213882
Bin2	-0.467195	3.28e-05
Litaf	-0.464215	1.95e-25
Dhrs7	-0.434322	0.00105729
Cklf	-0.40896	3.32e-05
Tfdp2	-0.392779	0.00396249
Cldnd1	-0.338344	3.13e-05
Sh2d2a	-0.320287	3.66e-19
Cap1	-0.317449	4.94e-06
Msn	-0.314554	5.8e-20
Adam10	-0.256464	1.73e-06
Cd164	-0.248004	0.00487806
Emp3	-0.241122	0.00503503
Hipk2	-0.230836	0.000296564
Fam177a	-0.197524	0.00822125
Myo1f	-0.19299	0.0001472
Tmbim6	-0.168147	7.32e-09
Klre1	-0.163761	6.59e-09
Phykpl	-0.116633	4.58e-05
Rab29	-0.0768026	0.000937415
Cd47	-0.0740438	0.000943723
Rgcc	-0.0352054	3.27e-05
Arpc2	-0.0206603	0.0055439
Hmgn1	-0.0114557	0.00234256
Bpgm	0.0121555	0.000133903
Ppp2r5c	0.0259912	8.42e-08
Acap1	0.094633	0.00189678
Rassf5	0.13363	2.88e-13
Pxn	0.147458	3.89e-12
Gstp1	0.152659	1.39e-14
Tbx21	0.155703	2.95e-09
Ube2f	0.221554	1.93e-14
Zap70	0.222932	6.89e-10
Rtn4	0.232531	4.34e-07
Ctsw	0.255556	0.000895516
Cyba	0.276509	4.51e-06
Ppdpf	0.301748	1.82e-14
Ptpre	0.329648	1.72e-12
Sh2d1a	0.339054	1.41e-08
Myl12a	0.356003	3.95e-09
Atm	0.374537	8.36e-09
Casp1	0.41916	2.98e-20
Vamp2	0.430505	2.03e-21
Gzmm	0.462731	0.00248137
Rbpj	0.466109	1.14e-09
Ap3s1	0.481319	5.66e-20
Rps9	0.487797	1.79e-71
Mtpn	0.496521	7.15e-11
Evl	0.504243	1.42e-09
Ucp2	0.511387	2.89e-09
Gzmb	0.513309	7.72e-06
Anxa1	0.51675	3.65e-14
Cmc1	0.520478	1.16e-11
Rpl8	0.521244	5.21e-91
Ncf1	0.540672	8.38e-06
Elob	0.544788	4.09e-36
Prmt2	0.552007	2.98e-11
Gng2	0.567864	3.58e-12
Cycs	0.574721	1.16e-12
Itm2c	0.5783	2.94e-20
Efhd2	0.582347	1.92e-10
Ly6e	0.600596	3.15e-16
Ost4	0.610053	6.84e-22
Rps5	0.613383	3.75e-105
Ctsc	0.679609	5.39e-28
Eif4ebp1	0.688921	1.89e-06
Ndufb2	0.707709	4.5e-17
Rpl36al	0.708647	7.65e-76
Snrpd2	0.732182	4.8e-27
Eef1b2	0.767077	2.25e-85
Eif3g	0.769311	6.23e-23
Chchd10	0.778222	1.43e-16
Pdia3	0.817908	1.53e-36
Lyar	0.819105	6.77e-32
Fkbp1a	0.90602	1.75e-29
Abhd17a	0.910881	2.06e-36
Klrg1	0.929386	1.37e-12
Rps8	0.939851	5.72e-185
Ccdc107	0.968521	2.2e-41
Srgap3	0.968532	5.51e-25
Rpl10a	0.980245	3.42e-151
Plp2	1.00307	1.31e-34
Apmap	1.00888	2.63e-24
Ttc38	1.04551	0.0014639
Rpl35	1.12354	4.24e-176
Commd6	1.1574	2.07e-48
Lgals1	1.20713	8.88e-118
Tbcd	1.21446	1.26e-14
Vim	1.25487	3.68e-65
Rps17	1.26059	5.72e-158
Mpg	1.26334	2.17e-21
Ldlrad4	1.27545	3.63e-49
Cebpd	1.29301	1.6e-06
Gm2000	1.32605	1.34e-56
Mzt2	1.48308	1.52e-16
Cd96	1.54228	2.26e-68
Glrx	1.5664	3.56e-71
Cd160	1.58511	2.2e-34
Slc16a3	1.59904	1.87e-30
Idi1	1.67587	1.03e-31
Gpr183	1.71217	1.63e-74
Ppp1r14b	1.76431	1.23e-91
Gapdh	1.82264	1.78e-210
Cst7	1.82616	2.21e-112
Plac8	1.88787	5.43e-58
Mif	1.95339	4.17e-129
S100a6	1.97802	7.73e-88
Hddc2	1.99535	8.26e-56
Etfb	2.01225	2.78e-126
Pgk1	2.39729	4.16e-159
Srm	2.51464	1.41e-72
Havcr2	2.66167	0.0021005
S100a4	2.69907	2.84e-105
Itga1	2.75209	4.92e-126
Adgrg3	2.77368	0.00138303
Capg	3.0503	2.93e-208
Ociad2	3.55841	0.000373368
Upp1	4.61858	1.2e-123
Gzmg	6.62584	1.56e-28
Gzmd	6.94262	1.23e-174
Gzmc	7.47865	1.46e-263
